# Supplementary material for: A Diagnostic Case Study for Manufacturing Gas-Phase Chemical Sensors
Source: Chemosensors (Basel). Author manuscript; Available in PMC 2025 Sep 24. (PMC12456322; doi:10.3390/chemosensors12080155)
Supplement: Supplemental Material [file NIHMS2069439-supplement-Supplemental_Material.zip]

Archive with 1 entries (1 files):
- chemosensors-3049238-supplementary.pdf
